# Supplementary material for: Development, Cultural Adaptation, and Content Validation of Urdu Pain Neuroscience Education Materials for Low Back Pain in Pakistan
Source: Med Sci (Basel). 2026 Jan 22;14(1):54. doi: 10.3390/medsci14010054 (PMC12921984; doi:10.3390/medsci14010054)
Supplement: Supplementary file 1 [file medsci-14-00054-s001.zip]

Archive with 3 entries (3 files):
- S1 - PNE booklet - Urdu.pdf
- S2 - PNE booklet - English.pdf
- S3 - Clinician Guide PNE Pakistan.pdf
